# Supplementary material for: Membranolytic Mechanism of Amphiphilic Antimicrobial β-Stranded [KL]n Peptides
Source: Biomedicines. 2022 Aug 24;10(9):2071. doi: 10.3390/biomedicines10092071 (PMC9495826; doi:10.3390/biomedicines10092071)
Supplement: Supplementary file 1 [file biomedicines-10-02071-s001.zip]

Archive with 1 entries (1 files):
- biomedicines-1860084-supplementary.pdf
